# Supplementary material for: Spermidine improves angiogenic capacity of senescent endothelial cells, and enhances ischemia-induced neovascularization in aged mice
Source: Sci Rep. 2023 May 23;13:8338. doi: 10.1038/s41598-023-35447-3 (PMC10205711; doi:10.1038/s41598-023-35447-3)
Supplement: Supplementary file 1 — Supplementary Information. [file 41598_2023_35447_MOESM1_ESM.xlsx]

## Sheet: Fig.1A
	Fig.1A									Fig.1C
	Polyamine RED(Fluorecence intensity)									tube formation
										junction
	Early	senescent	senescent+spermidine							Early	Early+spermidine	senescent	senescent+spermidine
	72	50	81							66	65	30	39
	74	50	63							53	87	27	40
	65	44	46							56	84	30	46
	63	54	51							61	66	22	43
	52	46	72
	62	42	48							total length
	69	50	56							Early	Early+spermidine	senescent	senescent+spermidine
	52	48	51							4601	4823	2975	3457
	68	48	47							4350	5027	3185	3790
	64	44	53							4366	4983	3435	3709
										4613	4631	3160	3660

## Sheet: Fig.1B
	Fig.1B									Fig.1C
	Migration assay(Number of migrated cells)									tube formation
										junction
	Early	Early+spermidine	senescent	senescent+spermidine						Early	Early+spermidine	senescent	senescent+spermidine
	214	180	103	140						66	65	30	39
	203	195	96	121						53	87	27	40
	230	184	97	130						56	84	30	46
	200	195	94	116						61	66	22	43
										total length
										Early	Early+spermidine	senescent	senescent+spermidine
										4601	4823	2975	3457
										4350	5027	3185	3790
										4366	4983	3435	3709
										4613	4631	3160	3660

## Sheet: Fig.1C
	Fig.1C									Fig.1C
	tube formation									tube formation
	junction									junction
	Early	Early+spermidine	senescent	senescent+spermidine						Early	Early+spermidine	senescent	senescent+spermidine
	66	65	30	39						66	65	30	39
	53	87	27	40						53	87	27	40
	56	84	30	46						56	84	30	46
	61	66	22	43						61	66	22	43
	total length(pixels)									total length
	Early	Early+spermidine	senescent	senescent+spermidine						Early	Early+spermidine	senescent	senescent+spermidine
	4601	4823	2975	3457						4601	4823	2975	3457
	4350	5027	3185	3790						4350	5027	3185	3790
	4366	4983	3435	3709						4366	4983	3435	3709
	4613	4631	3160	3660						4613	4631	3160	3660

## Sheet: Fig.1D
	Fig.1D
	Apoptosis(Apoptotic cells(%))
	Early	Early+spermidine	senescent	senescent+spermidine
	5.82011	5.82011	12.8713	14.4737
	6.27803	6.27803	10.8434	15.0685
	9.09091	9.09091	12.0879	9.7561
	6.42202	6.42202	12.3288	9
	10.4294	8.52273	11.6279	11.3924
	8.52273			9.78261

## Sheet: Fig.1E
	Fig.1E
	SPiDER-β-gal(Positive cells(%))
	senescent	senescent+spermidine
	95.8115	93.4426
	98.7879	76.6355
	92.9412	95.5882
	92.3913	91.2281
	89.404	96.9697
	88.2353	82.1705

## Sheet: Fig.1F
	Fig.1E
	Ki-67 staining(Positive cells(%))
	Early	senescent	senescent+spermidine
	37.3333	2.5	2.35294
	57.3333	2.38095	2.32558
	53.9683	2.12766	2.89855
	56.8807	3.44828	3.33333
	57.1429	1.72414	1.5873
	41.4966		3.0303

## Sheet: Fig.2A
	Fig.2A
	acetyl/total Histone H3
	Early	Early+spermidine		senescent	senescent+spermidine
	0.794698	0.601305		2.76668	1.55894
	0.664855	0.537517		2.63337	1.07195
	1.0023	0.875422		2.50905	0.779222

## Sheet: Fig.2B
	Fig.2B
	LC3-Ⅱ/LC3-Ⅰ					LC-3-Ⅱ/actin
	Early	Early+spermidine	senescent	senescent+spermidine		Early	Early+spermidine	senescent	senescent+spermidine
	0.394269	0.578385	0.86383	0.937065		0.329172	0.41483	0.787323	0.992314
	0.518913	0.93483	1.10522	1.5539		0.21074	0.39369	0.719019	1.26023
	0.463948	0.55034	0.950135	0.931829		0.682163	0.691705	0.825663	1.08031
	0.343797	0.341129	0.945026	2.85192		0.1796	0.282765	0.863739	1.18362
	0.485353	0.562284	0.952042	2.35859		0.197799	0.106042	0.376695	0.670988
	0.566756	0.61177	1.16263	1.37343		0.19988	0.256412	0.630468	0.899878
	0.285149	0.275805	1.11647	0.990953		0.346133	0.385491	1.02098	1.27744
	0.488679	0.748219	0.864035	1.37203		0.565076	0.614209	1.6152	2.44946
						0.425507	0.494691	1.36804	1.99163

## Sheet: Fig.2C
	Fig.2C
	DAPRed(Fluorecence intensity)					DALGreen(Fluorecence intensity)
	Early	Early+spermidine	senescent	senescent+spermidine		Early	Early+spermidine	senescent	senescent+spermidine
	0.483533	0.651817	2.2182	2.66413		1.9378	1.8236	6.84	6.74957
	1.2174	1.87105	2.8558	2.86853		2.0984	2.1028		7.20265
	0.835467	1.42292	2.85595	5.4888		0.941333	1.773	5.90573	10.8926
	1.32933	1.34478	2.07415	7.64267		0.791333	2.0954	5.95667	13.683
	0.566433	0.801817	2.4168	3.78333		1.93047	2.1062	5.52667	7.20265
	0.483533	1.43072	3.5443	8.12333		1.49503	1.8634	5.482	15.8799
	1.4061	0.650333	2.1446	4.56347		1.37133	1.7824	7.23267	9.00818
	1.1059	1.64517	2.8558	7.1956		1.21047	1.5848	5.4076	5.80063
	DAPRed(+)/DALGreen(-) (Area(%))
	Early	Early+spermidine	senescent	senescent+spermidine
	20	21	25	16
	19	23	25	17
	22	14	20	18
	19	14	19	14
	18	21	32	16

## Sheet: Fig.3A
	Fig.3A
	Mito-SOX(Fluorecence intensity)
	CTR	24h	48h	72h
	42	19	25	29
	39	18	23	27
	37	19	31	29
	33	21	32	35
	38	22	31	25
	42	15	24	23
	37	39	14	34
	38	40	17	26
	40	34	17	23
	46	33	18	22
	40	37	21	28
	32	30	21	19

[truncated: 14 more sheets: Fig.3B, Fig.3C, Fig.4A, Fig.4B, Fig.5B, Fig.5C, Fig.5D, Supplementary.1A, Supplementary.1B, Supplementary.3, Supplementary.4, Supplementary.5, supplementary.6A, supplementary.6B]
